# Supplementary material for: Differential expression profiles of immunoregulatory genes in anaplastic thyroid carcinomas with a coexistent papillary carcinoma component
Source: Virchows Arch. 2025 Sep 18;487(4):755–66. doi: 10.1007/s00428-025-04262-8 (PMC12546323; doi:10.1007/s00428-025-04262-8)
Supplement: Supplementary file 8 — Supplementary Material 5 (XLSX 27.6 KB) [file 428_2025_4262_MOESM5_ESM.xlsx]

## Sheet: DE Results - ATC.vs.PDTC.progr.
	Log2 fold change	std error (log2)	Lower confidence limit (log2)	Upper confidence limit (log2)	Linear fold change	Lower confidence limit (linear)	Upper confidence limit (linear)	P-value	BY.p.value	Gene.sets
CD163-mRNA	4.91	0.416	4.1	5.73	30.1	17.1	53	3.43e-10	6.94e-07	Transporter Functions
ITGA5-mRNA	3.39	0.288	2.82	3.95	10.5	7.08	15.5	3.69e-10	6.94e-07	Adhesion
TICAM2-mRNA	2.64	0.249	2.15	3.13	6.24	4.45	8.76	2.02e-09	2.45e-06
RIPK2-mRNA	2.26	0.217	1.84	2.69	4.8	3.57	6.44	2.61e-09	2.45e-06
FCGR3A-mRNA	4.14	0.427	3.31	4.98	17.7	9.9	31.6	8.4e-09	5.36e-06	Regulation
ADA-mRNA	3.63	0.375	2.9	4.37	12.4	7.47	20.7	8.55e-09	5.36e-06	B-Cell Functions, T-Cell Functions
IL2RA-mRNA	4.5	0.499	3.53	5.48	22.7	11.5	44.7	2.69e-08	1.45e-05	Regulation
MICB-mRNA	2.24	0.253	1.74	2.73	4.72	3.35	6.65	3.57e-08	1.68e-05	Regulation
RORC-mRNA	-5.24	0.631	-6.48	-4.01	0.0264	0.0112	0.0623	9.46e-08	3.96e-05	Cell Functions
HAVCR2-mRNA	2.94	0.357	2.24	3.64	7.68	4.73	12.5	1.09e-07	4.1e-05	Cell Functions
CD53-mRNA	3.71	0.459	2.81	4.61	13.1	7.03	24.4	1.41e-07	4.81e-05
F13A1-mRNA	3.64	0.452	2.75	4.52	12.4	6.73	23	1.54e-07	4.82e-05	Cell Functions
PLA2G6-mRNA	-1.98	0.251	-2.47	-1.49	0.254	0.18	0.356	2.02e-07	5.66e-05	Cell Functions
TTK-mRNA	3.37	0.428	2.53	4.2	10.3	5.76	18.4	2.17e-07	5.66e-05	CT Antigen
C2-mRNA	3.83	0.489	2.88	4.79	14.3	7.34	27.7	2.26e-07	5.66e-05	Complement
IFITM2-mRNA	2.28	0.293	1.7	2.85	4.85	3.26	7.23	2.54e-07	5.66e-05
IL15RA-mRNA	2.74	0.353	2.05	3.43	6.68	4.14	10.8	2.59e-07	5.66e-05	Chemokines
C1QB-mRNA	3.48	0.449	2.6	4.36	11.1	6.05	20.5	2.7e-07	5.66e-05	Complement
IL7R-mRNA	4.81	0.63	3.58	6.05	28.1	11.9	66.1	3.28e-07	6.5e-05	Cytokines
RELB-mRNA	1.81	0.241	1.33	2.28	3.49	2.52	4.85	4.45e-07	8.37e-05	Regulation
INPP5D-mRNA	2.3	0.312	1.69	2.91	4.93	3.23	7.53	5.45e-07	9.76e-05	Regulation
BIRC5-mRNA	2.75	0.374	2.01	3.48	6.71	4.04	11.2	5.88e-07	0.000101	Cell Cycle
CD209-mRNA	3.94	0.543	2.88	5.01	15.4	7.34	32.1	6.94e-07	0.00011	Cell Functions
TNFSF13B-mRNA	3.44	0.475	2.51	4.37	10.8	5.69	20.7	7.18e-07	0.00011	Regulation, TNF Superfamily
MYD88-mRNA	1.95	0.27	1.42	2.48	3.87	2.68	5.59	7.32e-07	0.00011	TLR
FCGR2A-mRNA	3.27	0.454	2.38	4.16	9.65	5.21	17.9	7.73e-07	0.000112	Transporter Functions
TNFSF10-mRNA	3.78	0.531	2.74	4.82	13.7	6.67	28.2	9.14e-07	0.000127	Cell Cycle, Cytokines, Regulation, TNF Superfamily
CCL3-mRNA	2.9	0.414	2.09	3.71	7.46	4.25	13.1	1.12e-06	0.000151	Chemokines, Regulation
ETS1-mRNA	1.93	0.28	1.38	2.48	3.82	2.61	5.59	1.41e-06	0.000171	Senescence
S100A8-mRNA	6.14	0.891	4.39	7.89	70.6	21	237	1.43e-06	0.000171
NLRC5-mRNA	2.56	0.371	1.83	3.28	5.88	3.55	9.74	1.44e-06	0.000171
C1QA-mRNA	3.42	0.497	2.45	4.4	10.7	5.46	21.1	1.45e-06	0.000171	Complement
PSMD7-mRNA	1.39	0.203	0.991	1.79	2.62	1.99	3.45	1.61e-06	0.00018
CASP1-mRNA	3.34	0.49	2.38	4.3	10.1	5.21	19.7	1.65e-06	0.00018
MAPKAPK2-mRNA	1.41	0.207	1	1.81	2.65	2	3.52	1.67e-06	0.00018
IL1R2-mRNA	4.75	0.699	3.38	6.12	26.9	10.4	69.6	1.74e-06	0.000182	Cytokines
ITGB1-mRNA	1.48	0.22	1.05	1.91	2.79	2.07	3.76	2.02e-06	0.000204	Adhesion, Regulation
IFITM1-mRNA	3.51	0.524	2.49	4.54	11.4	5.61	23.3	2.05e-06	0.000204	Regulation
CD59-mRNA	1.69	0.252	1.19	2.18	3.22	2.29	4.54	2.12e-06	0.000205
AXL-mRNA	2.35	0.354	1.65	3.04	5.09	3.14	8.22	2.42e-06	0.000228
LCP1-mRNA	3.02	0.458	2.13	3.92	8.13	4.37	15.2	2.56e-06	0.000235	Leukocyte Functions, Macrophage Functions, T-Cell Functions
BCL2-mRNA	-2.16	0.332	-2.81	-1.51	0.224	0.142	0.351	3.13e-06	0.000281	Cell Cycle
VEGFA-mRNA	-2.16	0.333	-2.81	-1.51	0.224	0.142	0.352	3.27e-06	0.000285	Cytokines, Leukocyte Functions
CLEC4A-mRNA	2.68	0.414	1.87	3.49	6.42	3.66	11.3	3.33e-06	0.000285
TLR4-mRNA	2.08	0.321	1.45	2.71	4.22	2.73	6.53	3.41e-06	0.000285	Microglial Functions, TLR
TLR1-mRNA	2.55	0.397	1.77	3.33	5.87	3.42	10.1	3.63e-06	0.000297	Microglial Functions, TLR
FCER1G-mRNA	2.89	0.453	2	3.78	7.39	3.99	13.7	4.17e-06	0.000329	Regulation
CXCL10-mRNA	5.19	0.815	3.59	6.79	36.4	12	110	4.19e-06	0.000329	Chemokines, Cytokines, Pathogen Defense, Regulation, T-Cell Functions
CD84-mRNA	3.99	0.631	2.76	5.23	15.9	6.75	37.5	4.51e-06	0.000341
CD58-mRNA	2.23	0.352	1.54	2.92	4.68	2.9	7.56	4.53e-06	0.000341
CXCL1-mRNA	4.96	0.789	3.41	6.51	31.1	10.7	91	4.94e-06	0.000365	Chemokines, Regulation
DDX58-mRNA	2.13	0.346	1.45	2.81	4.37	2.73	7	6.59e-06	0.000469
MME-mRNA	4.29	0.698	2.92	5.66	19.6	7.58	50.5	6.61e-06	0.000469	Cell Functions
TRAF3-mRNA	1.12	0.183	0.763	1.48	2.18	1.7	2.79	6.92e-06	0.000483
C3AR1-mRNA	2.62	0.429	1.78	3.46	6.15	3.43	11	7.24e-06	0.000483	Regulation
CCR1-mRNA	3.29	0.539	2.23	4.34	9.76	4.69	20.3	7.29e-06	0.000483	Chemokines, Cytokines, NK Cell Functions, Regulation, T-Cell Functions
JAK2-mRNA	1.83	0.301	1.24	2.42	3.57	2.37	5.37	7.31e-06	0.000483	Cytokines, Regulation
CCL3L1-mRNA	3.07	0.507	2.08	4.06	8.41	4.22	16.7	7.88e-06	0.000512	Cytokines
LRP1-mRNA	2.25	0.373	1.52	2.98	4.77	2.87	7.92	8.28e-06	0.000525
CCL8-mRNA	3.04	0.503	2.05	4.02	8.2	4.14	16.2	8.36e-06	0.000525	Chemokines, Regulation
CD55-mRNA	-2.16	0.36	-2.86	-1.45	0.224	0.138	0.366	9.17e-06	0.000557
PDGFRB-mRNA	2.54	0.424	1.71	3.37	5.83	3.27	10.4	9.18e-06	0.000557
PDCD1LG2-mRNA	3.56	0.596	2.39	4.73	11.8	5.25	26.6	9.5e-06	0.00056
BCL10-mRNA	1.37	0.229	0.919	1.82	2.58	1.89	3.52	9.52e-06	0.00056
FADD-mRNA	2	0.337	1.34	2.66	4.01	2.54	6.34	1.01e-05	0.000578
LILRB1-mRNA	3.09	0.52	2.07	4.11	8.5	4.2	17.2	1.01e-05	0.000578	NK Cell Functions, Regulation, T-Cell Functions
IL11RA-mRNA	-1.76	0.296	-2.34	-1.18	0.296	0.198	0.443	1.05e-05	0.000588	Chemokines
SERPING1-mRNA	2.64	0.447	1.77	3.52	6.25	3.4	11.5	1.09e-05	0.000603
JAK1-mRNA	0.946	0.16	0.632	1.26	1.93	1.55	2.4	1.11e-05	0.000605	Cytokines, Regulation
CD99-mRNA	1.96	0.335	1.31	2.62	3.9	2.48	6.15	1.2e-05	0.000628
NOD2-mRNA	3.26	0.556	2.17	4.35	9.58	4.5	20.4	1.21e-05	0.000628	Cytokines
CCL18-mRNA	6.37	1.09	4.24	8.5	82.8	18.9	363	1.21e-05	0.000628	Chemokines
CCL17-mRNA	5.3	0.905	3.53	7.08	39.4	11.5	135	1.22e-05	0.000628	Chemokines
SIGLEC1-mRNA	3.27	0.56	2.17	4.37	9.66	4.51	20.7	1.26e-05	0.000639	Transporter Functions
FEZ1-mRNA	3.59	0.617	2.38	4.8	12	5.2	27.8	1.34e-05	0.000672	Cell Functions
SYT17-mRNA	-3.83	0.665	-5.13	-2.53	0.0703	0.0285	0.174	1.51e-05	0.000728	Cell Functions
IFIT2-mRNA	2.72	0.473	1.79	3.65	6.6	3.47	12.6	1.53e-05	0.000728	Chemokines
GZMB-mRNA	4.26	0.74	2.81	5.71	19.1	6.99	52.2	1.53e-05	0.000728	Cell Functions, Cytotoxicity
CD276-mRNA	1.91	0.332	1.26	2.56	3.75	2.39	5.89	1.54e-05	0.000728	Regulation
IL10-mRNA	2.76	0.48	1.82	3.7	6.76	3.52	13	1.55e-05	0.000728	Interleukins
HLA-DPA1-mRNA	2.83	0.494	1.86	3.8	7.12	3.64	13.9	1.59e-05	0.000741	Antigen Processing
CMKLR1-mRNA	2.34	0.41	1.54	3.14	5.07	2.91	8.84	1.64e-05	0.000745	Chemokines
TREM2-mRNA	2.82	0.493	1.85	3.78	7.05	3.61	13.8	1.64e-05	0.000745
PLAU-mRNA	2.91	0.513	1.91	3.92	7.53	3.75	15.1	1.79e-05	0.000802	Senescence
KLRD1-mRNA	3.04	0.538	1.99	4.1	8.25	3.97	17.1	1.86e-05	0.000822	NK Cell Functions, Regulation
TGFB1-mRNA	2.21	0.391	1.45	2.98	4.63	2.72	7.89	1.89e-05	0.000827	Interleukins, Regulation
CKLF-mRNA	1.46	0.259	0.953	1.97	2.75	1.94	3.91	1.94e-05	0.000839	Chemokines
CSF3R-mRNA	2.37	0.425	1.54	3.2	5.17	2.9	9.21	2.24e-05	0.000959	Cytokines
CD40-mRNA	2.51	0.452	1.62	3.39	5.68	3.08	10.5	2.4e-05	0.00101	Regulation
CD22-mRNA	-3.71	0.67	-5.02	-2.4	0.0763	0.0307	0.19	2.41e-05	0.00101
POU2F2-mRNA	2.76	0.499	1.78	3.74	6.77	3.43	13.3	2.5e-05	0.00103
CCL13-mRNA	4.59	0.832	2.95	6.22	24	7.75	74.4	2.58e-05	0.00106	Chemokines
GTF3C1-mRNA	-1.66	0.301	-2.25	-1.07	0.317	0.211	0.478	2.67e-05	0.00108	Cell Functions
FN1-mRNA	3.24	0.592	2.08	4.4	9.46	4.23	21.1	2.75e-05	0.0011	Senescence
ST6GAL1-mRNA	-3.44	0.628	-4.67	-2.21	0.0922	0.0393	0.216	2.78e-05	0.0011
PSMB9-mRNA	2.49	0.455	1.59	3.38	5.6	3.02	10.4	2.84e-05	0.00111	Antigen Processing
MRC1-mRNA	2.78	0.51	1.78	3.78	6.87	3.44	13.7	2.92e-05	0.00113
IFI16-mRNA	2.17	0.4	1.39	2.95	4.5	2.62	7.75	3.05e-05	0.00117	Chemokines
ITGAM-mRNA	2.5	0.464	1.59	3.41	5.65	3.01	10.6	3.34e-05	0.00127	Adhesion, Transporter Functions
C1R-mRNA	2.67	0.499	1.69	3.65	6.35	3.23	12.5	3.69e-05	0.00139	Complement
PRF1-mRNA	3.26	0.61	2.06	4.46	9.58	4.18	22	3.72e-05	0.00139	Cytotoxicity, Pathogen Defense
TRAF6-mRNA	1.14	0.214	0.716	1.55	2.2	1.64	2.94	4.01e-05	0.00147
NFKBIA-mRNA	1.52	0.286	0.958	2.08	2.87	1.94	4.23	4.02e-05	0.00147
CSF1-mRNA	3.22	0.609	2.03	4.42	9.35	4.09	21.4	4.16e-05	0.0015
CYBB-mRNA	2.81	0.531	1.77	3.85	7.01	3.41	14.4	4.2e-05	0.0015
CCL4-mRNA	2.51	0.475	1.58	3.44	5.68	2.98	10.8	4.34e-05	0.00154	Chemokines, Regulation
CHUK-mRNA	0.975	0.186	0.611	1.34	1.97	1.53	2.53	4.58e-05	0.00161
ARG2-mRNA	-2.49	0.476	-3.42	-1.56	0.178	0.0933	0.34	4.79e-05	0.00167
CD48-mRNA	3.13	0.599	1.96	4.3	8.75	3.88	19.8	4.83e-05	0.00167
CD68-mRNA	2.55	0.492	1.59	3.51	5.86	3	11.4	5.32e-05	0.00182	Cell Functions
ITGA2B-mRNA	-3.7	0.724	-5.12	-2.28	0.0769	0.0287	0.206	6.19e-05	0.0021	Adhesion
IL4R-mRNA	1.77	0.347	1.09	2.45	3.41	2.13	5.46	6.29e-05	0.00211	Cytokines, T-Cell Functions
TLR6-mRNA	2.25	0.44	1.38	3.11	4.74	2.61	8.63	6.33e-05	0.00211	TLR
COLEC12-mRNA	3.46	0.681	2.12	4.79	11	4.35	27.7	6.74e-05	0.00222
COL3A1-mRNA	3.14	0.62	1.93	4.36	8.83	3.8	20.5	6.79e-05	0.00222	Regulation
CXCL3-mRNA	3.26	0.646	2	4.53	9.61	4	23.1	7.04e-05	0.00228	Chemokines, Regulation
MSR1-mRNA	1.95	0.386	1.19	2.71	3.86	2.29	6.53	7.09e-05	0.00228	Cell Functions
STAT2-mRNA	1.01	0.201	0.619	1.4	2.02	1.54	2.65	7.15e-05	0.00228	Chemokines, Regulation
IL17RA-mRNA	1.35	0.269	0.827	1.88	2.56	1.77	3.69	7.48e-05	0.00236	Cell Functions
CD274-mRNA	2.5	0.498	1.52	3.48	5.66	2.88	11.1	7.53e-05	0.00236	B-Cell Functions, Cell Functions, T-Cell Functions
IL12RB1-mRNA	3.01	0.6	1.84	4.19	8.06	3.57	18.2	7.61e-05	0.00237	NK Cell Functions, T-Cell Functions
IFNGR1-mRNA	1.22	0.245	0.74	1.7	2.33	1.67	3.25	8.24e-05	0.00254	Cell Functions
CCRL2-mRNA	1.81	0.365	1.1	2.53	3.52	2.14	5.77	8.47e-05	0.00258	Chemokines
TLR2-mRNA	2.25	0.453	1.36	3.14	4.76	2.57	8.81	8.49e-05	0.00258	TLR
IKBKB-mRNA	-0.973	0.196	-1.36	-0.589	0.509	0.39	0.665	8.66e-05	0.0026
IL6R-mRNA	1.66	0.334	1	2.31	3.16	2	4.97	8.71e-05	0.0026	Cytokines
CXCL12-mRNA	2.61	0.527	1.58	3.64	6.1	2.98	12.5	8.95e-05	0.00265	Chemokines
TFRC-mRNA	1.88	0.381	1.14	2.63	3.69	2.2	6.19	9.14e-05	0.00268
SLC11A1-mRNA	2.53	0.513	1.53	3.54	5.79	2.88	11.6	9.17e-05	0.00268	Macrophage Functions
LAIR2-mRNA	2.58	0.525	1.55	3.61	5.99	2.94	12.2	9.49e-05	0.00275	Cell Functions
CD24-mRNA	-3.42	0.7	-4.79	-2.05	0.0934	0.0361	0.242	0.000103	0.00297
OAS3-mRNA	2.54	0.524	1.52	3.57	5.83	2.86	11.9	0.00011	0.00312	Cytokines, Pathogen Defense
ITGB2-mRNA	2.28	0.469	1.36	3.2	4.85	2.56	9.16	0.00011	0.00312	Adhesion, Regulation
LILRB2-mRNA	2.66	0.549	1.59	3.74	6.33	3	13.3	0.000112	0.00315	Regulation
PDGFC-mRNA	1.62	0.335	0.965	2.28	3.08	1.95	4.85	0.000113	0.00316	Cell Functions
TNFSF4-mRNA	2.74	0.567	1.63	3.85	6.69	3.1	14.5	0.000115	0.00318	Chemokines, TNF Superfamily
HCK-mRNA	2.37	0.493	1.4	3.34	5.17	2.64	10.1	0.000124	0.0034	Leukocyte Functions
FCGR1A-mRNA	2.04	0.428	1.2	2.88	4.11	2.3	7.36	0.000135	0.00369
NUP107-mRNA	0.879	0.185	0.517	1.24	1.84	1.43	2.37	0.000139	0.00375	Cell Cycle
VCAM1-mRNA	3.37	0.71	1.98	4.76	10.3	3.94	27.2	0.00014	0.00378	Adhesion, Regulation
CD97-mRNA	1.37	0.29	0.804	1.94	2.59	1.75	3.84	0.000146	0.0039
CR1-mRNA	3.53	0.754	2.05	5.01	11.5	4.14	32.1	0.000163	0.00432
BLNK-mRNA	-2.41	0.515	-3.41	-1.4	0.189	0.0938	0.38	0.000165	0.00433
SIGIRR-mRNA	-1.58	0.339	-2.25	-0.919	0.334	0.211	0.529	0.000166	0.00433
HLA-DRA-mRNA	2.13	0.456	1.24	3.03	4.38	2.36	8.15	0.000167	0.00433	Antigen Processing
IRF2-mRNA	1.04	0.223	0.6	1.48	2.05	1.52	2.78	0.000176	0.00455	Chemokines, Regulation
FOXP3-mRNA	2.78	0.601	1.6	3.96	6.87	3.04	15.6	0.000185	0.00475	Cytokines, T-Cell Functions
CXCL11-mRNA	3.79	0.822	2.18	5.4	13.8	4.53	42.3	0.000191	0.00486	Chemokines, NK Cell Functions, T-Cell Functions
LY96-mRNA	2.77	0.602	1.59	3.95	6.81	3.01	15.4	0.000196	0.00496
PECAM1-mRNA	1.41	0.307	0.808	2.01	2.66	1.75	4.03	0.000199	0.005	Transporter Functions
IRAK1-mRNA	1.34	0.293	0.769	1.92	2.54	1.7	3.77	0.000201	0.005
EPCAM-mRNA	-6.49	1.42	-9.26	-3.72	0.0111	0.00163	0.0761	0.000202	0.005	Adhesion, Cell Functions
CD5-mRNA	2.56	0.561	1.46	3.66	5.88	2.74	12.6	0.000216	0.00532	B-Cell Functions, Regulation, T-Cell Functions
CXCR6-mRNA	3.25	0.716	1.85	4.65	9.5	3.6	25.1	0.000224	0.00548	Chemokines
MAP2K1-mRNA	0.887	0.197	0.501	1.27	1.85	1.42	2.41	0.000239	0.0058
TNF-mRNA	3.43	0.766	1.92	4.93	10.7	3.79	30.4	0.000262	0.00631	Interleukins, TNF Superfamily
TPSAB1-mRNA	3.58	0.802	2.01	5.16	12	4.03	35.6	0.000263	0.00632	Cell Functions
BATF-mRNA	2.48	0.555	1.39	3.56	5.56	2.62	11.8	0.000268	0.00639	Cell Functions
TNFRSF9-mRNA	3.06	0.688	1.71	4.41	8.32	3.27	21.2	0.00028	0.00664	TNF Superfamily
IFI27-mRNA	2.82	0.636	1.58	4.07	7.08	2.98	16.8	0.000283	0.00665	Chemokines
CD14-mRNA	2.24	0.505	1.25	3.23	4.72	2.38	9.38	0.000286	0.00669
IL21R-mRNA	2.94	0.666	1.64	4.25	7.68	3.11	19	0.000295	0.00684	Cell Functions
CD38-mRNA	2.97	0.676	1.65	4.29	7.83	3.13	19.6	0.000311	0.00719	B-Cell Functions, Regulation, T-Cell Functions
SELPLG-mRNA	2.09	0.477	1.16	3.03	4.26	2.23	8.15	0.000317	0.00727
IRF1-mRNA	1.84	0.421	1.01	2.66	3.57	2.02	6.32	0.000333	0.0076	Chemokines, NK Cell Functions, Regulation, T-Cell Functions
CD96-mRNA	2	0.459	1.1	2.9	4.01	2.15	7.48	0.000339	0.00764	Regulation
C1S-mRNA	2.38	0.547	1.31	3.46	5.22	2.48	11	0.000339	0.00764	Complement
CD180-mRNA	2.68	0.615	1.47	3.88	6.39	2.77	14.7	0.000342	0.00767
ITGAX-mRNA	2	0.46	1.1	2.9	4	2.14	7.46	0.000346	0.00772	Adhesion
IL10RA-mRNA	1.69	0.392	0.924	2.46	3.23	1.9	5.5	0.000369	0.00817	Cytokines
THBS1-mRNA	2.34	0.545	1.27	3.4	5.05	2.41	10.6	0.000398	0.00877	Antigen Processing, Cell Cycle, Regulation
LAG3-mRNA	2.52	0.588	1.36	3.67	5.72	2.57	12.7	0.000406	0.00888	Regulation, T-Cell Functions
LCK-mRNA	2.34	0.547	1.27	3.41	5.06	2.4	10.6	0.000409	0.00891	Regulation, T-Cell Functions
HLA-A-mRNA	1.65	0.386	0.892	2.41	3.14	1.86	5.3	0.000413	0.00893	Antigen Processing, Cytotoxicity, Regulation
IL18R1-mRNA	1.91	0.449	1.03	2.79	3.76	2.05	6.93	0.000425	0.00914	NK Cell Functions, T-Cell Functions
CD37-mRNA	2.71	0.638	1.46	3.96	6.54	2.75	15.6	0.000438	0.00935
PSMB7-mRNA	0.753	0.177	0.405	1.1	1.69	1.32	2.15	0.000439	0.00935	Antigen Processing
TNFAIP3-mRNA	2.44	0.578	1.31	3.57	5.42	2.47	11.9	0.000464	0.00981	TNF Superfamily
