# Supplementary material for: Differential expression profiles of immunoregulatory genes in anaplastic thyroid carcinomas with a coexistent papillary carcinoma component
Source: Virchows Arch. 2025 Sep 18;487(4):755–66. doi: 10.1007/s00428-025-04262-8 (PMC12546323; doi:10.1007/s00428-025-04262-8)
Supplement: Supplementary file 9 — Supplementary Material 6 (XLSX 17.3 KB) [file 428_2025_4262_MOESM6_ESM.xlsx]

## Sheet: PD-L1 POS ATC VS PD-L1 POS PDTC
	Log2 fold change	std error (log2)	Lower confidence limit (log2)	Upper confidence limit (log2)	Linear fold change	Lower confidence limit (linear)	Upper confidence limit (linear)	P-value	BY.p.value	Gene.sets
CD163-mRNA	4.51	0.443	3.64	5.37	22.7	12.5	41.5	1.34e-06	0.00366	Transporter Functions
CD40-mRNA	3.64	0.386	2.88	4.4	12.5	7.38	21.1	2.7e-06	0.00366	Regulation
CKLF-mRNA	1.97	0.21	1.56	2.38	3.92	2.95	5.22	2.81e-06	0.00366	Chemokines
ITGA5-mRNA	3.46	0.403	2.67	4.25	11	6.36	19	6.38e-06	0.00624	Adhesion

## Sheet: PD-L1 NEG ATC VS PD-L1 NEG PDTC
	Log2 fold change	std error (log2)	Lower confidence limit (log2)	Upper confidence limit (log2)	Linear fold change	Lower confidence limit (linear)	Upper confidence limit (linear)	P-value	BY.p.value	Gene.sets
RORC-mRNA	-6.28	0.603	-7.46	-5.1	0.0129	0.00567	0.0292	1.63e-05	0.0437	Cell Functions
PLA2G6-mRNA	-2.49	0.254	-2.99	-1.99	0.178	0.126	0.252	2.49e-05	0.0437	Cell Functions
